# Supplementary material for: Relationship between modifiable lifestyle factors and chronic kidney disease: a bibliometric analysis of top-cited publications from 2011 to 2020
Source: BMC Nephrol. 2022 Mar 25;23:120. doi: 10.1186/s12882-022-02745-3 (PMC8957172; doi:10.1186/s12882-022-02745-3)
Supplement: Supplementary file 2 — Additional file 2: Supplementary Table 2. Keywords merging details. Supplementary Table 3. Bibliometric information of the top 100-cited articles on the impact of modifiable lifestyles on CKD. [file 12882_2022_2745_MOESM2_ESM.xlsx]

## Sheet: Table S2
Table S2. Keywords merging details
No.	Keywords	Replace by
1	ace-inhibition	ACEI
2	ace inhibitors	ACEI
3	metabolic-acidosis	acidosis
4	associations	association
5	longitudinal associations	association
6	blood-pressure control	blood pressure
7	blood-pressure	blood pressure
8	ambulatory blood-pressure	blood pressure
9	arterial-pressure	blood pressure
10	postprandial blood-pressure	blood pressure
11	body-mass-index	BMI
12	body-mass index	BMI
13	body mass index (bmi)	BMI
14	body mass index	BMI
15	cvd mortality	cardiovascular mortality
16	cardiovascular risk-factors	cardiovascular risk
17	cardiovascular-disease	cardiovascular risk
18	coronary-heart-disease	cardiovascular risk
19	atherosclerosis risk	cardiovascular risk
20	cardiovascular events	cardiovascular risk
21	cardiovascular diseases	cardiovascular risk
22	chronic kidney-disease	chronic kidney disease
23	chronic kidney disease (ckd)	chronic kidney disease
24	chronic-renal-failure	chronic kidney disease
25	ckd	chronic kidney disease
26	chronic renal insufficiency	chronic kidney disease
27	stage renal-disease	chronic kidney disease
28	chronic renal-disease	chronic kidney disease
29	chronic renal failure	chronic kidney disease
30	diabetes-mellitus	diabetes
31	type 2 diabetes	diabetes
32	diabetic-nephropathy	diabetic nephropathy
33	hemodialysis-patients	dialysis
34	dialysis patients	dialysis
35	maintenance hemodialysis	dialysis
36	renal dialysis	dialysis
37	incremental hemodialysis	dialysis
38	hemodialysis	dialysis
39	dietary patterns	diet
40	dietary pattern	diet
41	diet, protein-restricted	dietary-protein restriction
42	end-stage renal disease (esrd)	ESRD
43	end-stage renal disease	ESRD
44	end-stage renal failure	ESRD
45	eskd	ESRD
46	fruit consumption	fruit
47	glomerular filtration rate	gfr
48	glomerular-filtration-rate	gfr
49	estimated glomerular filtration rate	gfr
50	estimated glomerular filtration rate (egfr)	gfr
51	renal-function	gfr
52	intestinal microbiota	gut microbiota
53	developing hypertention	hypertension
54	essential-hypertension	hypertension
55	resistant hypertension	hypertension
56	developing hypertension	hypertension
57	kidney-disease	kidney disease
58	renal-disease	kidney disease
59	kidney diseases	kidney disease
60	incident kidney disease	kidney disease
61	kidney transplantation	kidney transplant
62	life-style	lifestyle
63	healthy lifestyle	lifestyle
64	lifestyle modification	lifestyle
65	life-style intervention	lifestyle
66	low-protein-diet	low-protein diet
67	all-cause death	mortality
68	all-cause mortality	mortality
69	healthy obesity	obesity
70	obese	obesity
71	morbid-obesity	obesity
72	overweight	obesity
73	adiposity	obesity
74	diet-induced obesity	obesity
75	phosphate binders	phosphate binder
76	physical-activity	physical activity
77	plant-dominant	plant-based diets
78	vegetable-based diet	plant-based diets
79	progression of chronic kidney disease	progression
80	ckd progression	progression
81	protein intake	protein-intake
82	dietary protein intake	protein-intake
83	albuminuria	proteinuria
84	randomized controlled-trial	randomized-trial
85	randomized controlled trials as topic	randomized-trial
86	renal-failure	renal failure
87	modifiable risk factor	risk factors
88	risk-factors	risk factors
89	risk	risk factors
90	cigarette smoking	smoking
91	metaanalysis	systematic review
92	meta-analysis	systematic review
93	vegans	vegetarian
94	vegan	vegetarian
95	vegetarianism	vegetarian
96	vegetarian diet	vegetarian
97	water intake	water
98	weight-loss	weight loss

## Sheet: Table S3
Table S3. Bibliometric information of the top 100-cited articles on the impact of modifiable lifestyles on CKD
Rank*	Article Title	Modifiable factors of interest	CKD aspects of interest	Authors' view	Journal	Research method	Publication year	Adjusted citation index**	Total cited times, WoS Core	DOI
1	Obesity-Induced Hypertension Interaction of Neurohumoral and Renal Mechanisms	obesity	CKD risk	Obesity may eventually cause CKD that amplifies the hypertension and makes it more difficult to control.	Circulation Research	Narrative review	2015	72.6667	436	10.1161/CIRCRESAHA.116.305697
2	Obesity, Oxidative Stress, Adipose Tissue Dysfunction, and the Associated Health Risks: Causes and Therapeutic Strategies	obesity	CKD risk	Obesity could induce renal dysfunction, and it is an important risk factor for CKD.	Metabolic Syndrome and Related Disorders	Narrative review	2015	48.5	291	10.1089/met.2015.0095
3	Nutritional Management of Chronic Kidney Disease	diet/nutritional management	CKD progression, proteinuria,complications, etc	“Nutritional interventions with disease-specific dietary ranges that are patient-centered and cost-effective may help increase longevity and prolong the dialysis-free interval for millions of people worldwide.”	New England Journal of Medicine	Narrative review	2017	47.75	191	10.1056/NEJMra1700312
4	Obesity, kidney dysfunction and hypertension: mechanistic links	obesity	CKD risk	“Obesity is associated with chronic diseases, including hypertension, which is a major risk factorfor chronic kidney disease and cardiovascular diseases such as stroke, myocardial infarction and heart failure.”	Nature Reviews Nephrology	Narrative review	2019	45	90	10.1038/s41581-019-0145-4
5	Obesity in the critically ill: a narrative review	obesity	CKD progression	“Obesity is an important cause and cofactor in the development and progression of CKD. But lower mortality rates in obese patients has also been described in CKD patients.”	Intensive Care Medicine	Narrative review	2019	35.5	71	10.1007/s00134-019-05594-1
6	Metabolically Healthy Obesity and Development of Chronic Kidney Disease A Cohort Study	obesity	CKD risk	Overweight and obesity are associated with an increased incidence of CKD in metabolically healthy young and middle-aged participants.	Annals of Internal Medicine	Clinical research	2016	30.4	152	10.7326/M15-1323
7	Fatty kidney: emerging role of ectopic lipid in obesity-related renal disease	lipid accumulation	CKD progression	Ectopic lipid accumulation in the kidney is associated with obesity-related renal disease.	Lancet Diabetes & Endocrinology	Narrative review	2014	26.1429	183	10.1016/S2213-8587(14)70065-8
8	A Comparison of Treating Metabolic Acidosis in CKD Stage 4 Hypertensive Kidney Disease with Fruits and Vegetables or Sodium Bicarbonate	diet	eGFR, metabolic acidosis, kidney injury	“One year of fruits and vegetables or NaHCO3 in individuals with stage 4 CKD yielded eGFR that was not different, was associated with higher-than-baseline plasma total CO2, and was associated with lower-than-baseline urine indices of kidney injury. Fruits and vegetables improve metabolic acidosis and reduce kidney injury in stage 4 CKD without producing hyperkalemia.”	Clinical Journal of the American Society of Nephrology	Clinical research	2013	25.375	203	10.2215/CJN.02430312
9	Plant-Dominant Low-Protein Diet for Conservative Management of Chronic Kidney Disease	diet	CKD progression	“Patient-centered plant-dominant low-protein diet is a heart-healthy, safe, flexible, and feasible diet that could be the centerpiece of a conservative and preservative CKD-management strategy that challenges the prevailing dialysis-centered paradigm.”	Nutrients	Narrative review	2020	25	25	10.3390/nu12071931
10	Treatment of metabolic acidosis in patients with stage 3 chronic kidney disease with fruits and vegetables or oral bicarbonate reduces urine angiotensinogen and preserves glomerular filtration rate	diet	eGFR	“Dietary alkali treatment of metabolic acidosis in CKD that is less severe than that for which KDOQI recommends therapy reduces kidney angiotensin II activity and preserves eGFR.”	Kidney International	Clinical research	2014	24.5714	172	10.1038/ki.2014.83
11	Plant-Based Diets and Incident CKD and Kidney Function	diet	CKD risk, eGFR	“Higher adherence to healthy plant-based diets and a vegetarian diet was associated with favorable kidney disease outcomes.”	Clinical Journal of the American Society of Nephrology	Clinical research	2019	24	48	10.2215/CJN.12391018
12	Dietary Cadmium Intake and Its Effects on Kidneys	diet	CKD progression	“Long-term dietary cadmium intake is related to the development of chronic kidney disease.”	Toxics	Narrative review	2018	23.6667	71	10.3390/toxics6010015
13	Ketoanalogue-Supplemented Vegetarian Very Low-Protein Diet and CKD Progression	diet	CKD progression	“Ketoanalogue-supplemented vegetarian very low-protein diet seems nutritionally safe and could defer dialysis initiation in some patients with CKD.”	Journal of the American Society of Nephrology	Clinical research	2016	23.2	116	10.1681/ASN.2015040369
14	Lipid Accumulation and Chronic Kidney Disease	diet	CKD progression	“Non-esterified fatty acids in excess can damage podocytes, proximal tubular epithelial cells and the tubulointerstitial tissue through various mechanisms. Polyunsaturated fatty acids can help lag the progression of CKD.”	Nutrients	Narrative review	2019	23	46	10.3390/nu11040722
15	The Role for Protein Restriction in Addition to Renin-Angiotensin-Aldosterone System Inhibitors in the Management of CKD	diet	CKD progression	Low-protein diet can slow the progression of CKD.	American Journal of Kidney Diseases	Narrative review	2019	23	46	10.1053/j.ajkd.2018.06.016
16	Sodium Intake, ACE Inhibition, and Progression to ESRD	diet	proteinuria, ESRD risk	“High dietary salt (>14 g daily) can blunt the antiproteinuric effect of angiotensin-converting enzyme inhibitor therapy and increase the risk for ESRD, independent of BP control.”	Journal of the American Society of Nephrology	Clinical research	2012	22.8889	206	10.1681/ASN.2011040430
17	The Association Between Dietary Sodium Intake, ESRD, and All-Cause Mortality in Patients With Type 1 Diabetes	diet	ESRD risk	“In patients with type 1 diabetes, sodium was independently associated with all-cause mortality and ESRD.”	Diabetes Care	Clinical research	2011	22.4	224	10.2337/dc10-1722
18	Diabetic nephropathy: recent advances in pathophysiology and challenges in dietary management	diet	diabetic nephropathy progression	“Patient-customized dietary interventions may be an effective tool in improving quality of life and delaying disease progression in diabetic nephropathy patients.”	Diabetology & Metabolic syndrome	Narrative review	2019	22	44	10.1186/s13098-019-0403-4
19	Plant-based diets to manage the risks and complications of chronic kidney disease	diet	CKD risk, complications	“Restriction of plant foods is a strategy to prevent hyperkalaemia in CKD patients. Promoting the adoption of plant-based diets has few risks but potential benefits for the primary prevention of CKD, as well as for delaying progression in patients with CKD G3-5.”	Nature Reviews Nephrology	Narrative review	2020	22	22	10.1038/s41581-020-0297-2
20	Healthy Dietary Patterns and Risk of Mortality and ESRD in CKD: A Meta-Analysis of Cohort Studies	diet	mortality, ESRD risk	“Healthy dietary patterns are associated with lower mortality in people with kidney disease. Interventions to support adherence to increased fruit and vegetable, fish, legume, whole grain, and fiber intake, and reduced red meat, sodium, and refined sugar intake could be effective tools to lower mortality in people with kidney disease.”	Clinical Journal of the American Society of Nephrology	Meta-analysis	2017	21.75	87	10.2215/CJN.06190616
21	A Randomized Trial of Dietary Sodium Restriction in CKD	diet	CKD progression	“Sodium restriction should be emphasized in the management of patients with CKD as a means to reduce cardiovascular risk and risk for CKD progression.”	Journal of the American Society of Nephrology	Clinical research	2013	21.5	172	10.1681/ASN.2013030285
22	Adiposity and risk of decline in glomerular filtration rate: meta-analysis of individual participant data in a global consortium	adiposity	GFR	“Elevated body mass index, waist circumference, and waist-to-height ratio are independent risk factors for GFR decline and death in individuals who have normal or reduced levels of estimated GFR.”	BMJ-British Medical Journal	Meta-analysis	2019	21.5	43	10.1136/bmj.k5301
23	Dietary acid reduction with fruits and vegetables or bicarbonate attenuates kidney injury in patients with a moderately reduced glomerular filtration rate due to hypertensive nephropathy	diet	kidney injury, GFR	“Dietary acid reduction with fruits and vegetables or bicarbonate attenuates kidney injury in patients with a moderately reduced glomerular filtration rate due to hypertensive nephropathy."	Kidney International	Clinical research	2012	21.2222	191	10.1038/ki.2011.313
24	High Amylose Resistant Starch Diet Ameliorates Oxidative Stress, Inflammation, and Progression of Chronic Kidney Disease	diet	CKD progression	High amylose resistant starch diet ameliorates oxidative stress, inflammation, and progression of CKD	Plos One	Basic research	2014	21	147	10.1371/journal.pone.0114881
25	Lipotoxicity and Diabetic Nephropathy: Novel Mechanistic Insights and Therapeutic Opportunities	lipid accumulation	harmful effects of excessive lipids in the kidney, therapeutic strategies	"The kidney is a target-organ of lipotoxicity-mediated harmful effects, principally associated with obesity, insulin resistance, plasma non-esterified fatty acids increase, and adipose tissue dysfunction."	International Journal of Molecular Sciences	Narrative review	2020	21	21	10.3390/ijms21072632
26	A systematic review and meta-analysis suggests obesity predicts onset of chronic kidney disease in the general population	obesity	CKD risk	"Obesity or increase of BMI unit increased the relative risk of developing low eGFR and albuminuria. Overweight did not predict onset of either low eGFR or albuminuria. "	Kidney International	Systematic review & meta-analysis	2017	20.5	82	10.1016/j.kint.2016.12.013
27	Dietary Fiber Protects against Diabetic Nephropathy through Short-Chain Fatty Acid?Mediated Activation of G Protein?Coupled Receptors GPR43 and GPR109A	diet	diabetic nephropathy progression	"Dietary fiber protects against diabetic nephropathy through modulation of the gut microbiota, enrichment of short-chain fatty acid-producing bacteria, and increased short-chain fatty acid production. "	Journal of the American Society of Nephrology	Basic research	2020	20	20	10.1681/ASN.2019101029
28	Association of Body Mass Index with Outcomes in Patients with CKD	obesity/BMI	all-cause mortality, CKD progression	"The association between BMI and adverse outcomes in patients with nondialysis-dependent CKD is U-shaped, with the best outcomes observed in overweight and mildly obese patients. BMI levels <25 kg/m(2) were associated with worse outcomes in all patients, independent of severity of CKD. BMI levels ≥35 kg/m(2) were associated with worse outcomes in patients with earlier stages of CKD, but this asso…	Journal of the American Society of Nephrology	Clinical research	2014	19.5714	137	10.1681/ASN.2013070754
29	High dietary fiber intake is associated with decreased inflammation and all-cause mortality in patients with chronic kidney disease	diet	mortality, inflammation	High dietary total fiber intake is associated with lower risk of inflammation and mortality in kidney disease and these associations are stronger in magnitude in those with kidney disease.	Kidney International	Clinical research	2012	19.5556	176	10.1038/ki.2011.355
30	Dietary Components That May Influence the Disturbed Gut Microbiota in Chronic Kidney Disease	diet	gut dysbiosis	"Some nutrients, diet patterns and bioactive compounds may be involved in the modulation of gut microbiota in CKD."	Nutrients	Narrative review	2019	19.5	39	10.3390/nu11030496
31	Protection of mitochondria prevents high-fat diet-induced glomerulopathy and proximal tubular injury	obesity/diet	CKD progression	"Mitochondria protection can overcome lipotoxicity in the kidney and represent a novel upstream target for therapeutic development."	Kidney International	Basic research	2016	19.4	97	10.1016/j.kint.2016.06.013
32	Effect of a long-term behavioural weight loss intervention on nephropathy in overweight or obese adults with type 2 diabetes: a secondary analysis of the Look AHEAD randomised clinical trial	obesity	CKD progression	"Weight loss should be considered as an adjunct to medical treatments to prevent or delay progression of CKD in overweight or obese people with type 2 diabetes."	Lancet Diabetes & Endocrinology	Clinical research	2014	19.2857	135	10.1016/S2213-8587(14)70156-1
33	Red Meat Intake and Risk of ESRD	diet	ESRD risk	"Red meat intake may increase the risk of ESRD in the general population and substituting alternative sources of protein may reduce the incidence of ESRD."	Journal of the American Society of Nephrology	Clinical research	2017	19.25	77	10.1681/ASN.2016030248
34	Association of age and BMI with kidney function and mortality: a cohort study	obesity/BMI	renal function, all-cause mortality	"A BMI of 30 kg/m(2) or more is associated with rapid loss of kidney function in patients with eGFR of at least 60 mL/min per 1·73 m(2). A BMI of 35 kg/m(2) or more is also associated with high mortality. A BMI of at least 25 kg/m(2) but less than 30 kg/m(2) is associated with the best clinical outcomes."	Lancet Diabetes & Endocrinology	Clinical research	2015	18.3333	110	10.1016/S2213-8587(15)00128-X
35	Obesity increases the risk of end-stage renal disease among living kidney donors	obesity/BMI	ESRD risk	"Obese live kidney donors had a significant increased risk of ESRD compared to their non-obese counterparts. For each unit increase in BMI above 27 kg/m2 there was an associated significant 7% increase in ESRD risk."	Kidney International	Clinical research	2017	18	72	10.1016/j.kint.2016.10.014
36	Plant-based diets for prevention and management of chronic kidney disease	diet	primary and secondary prevention of CKD	"Plant-based diets should be recommended for both primary and secondary prevention of CKD. "	Current Opinion in Nephrology and Hypertension	Narrative review	2020	18	18	10.1097/MNH.0000000000000574
37	Fatty Kidney, Hypertension, and Chronic Kidney Disease The Framingham Heart Study	lipid accumulation	blood pressure, CKD risk	"Fatty kidney is a common condition that is associated with an increased risk of hypertension and chronic kidney disease. Renal sinus fat may play a role in blood pressure regulation and chronic kidney disease."	Hypertension	Clinical research	2011	17.8	178	10.1161/HYPERTENSIONAHA.111.175315
38	Low-protein diet for conservative management of chronic kidney disease: a systematic review and meta-analysis of controlled trials	diet	CKD progression	"A low-protein diet appears to enhance the conservative management of non-dialysis-dependent CKD and may be considered as a potential option for CKD patients who wish to avoid or defer dialysis initiation and to slow down the progression of CKD."	Journal of Cachexia Sarcopenia and Muscle	Systematic review & meta-analysis	2018	17.6667	53	10.1002/jcsm.12264
39	Protein Nutrition and Malnutrition in CKD and ESRD	diet	CKD progression	"Thorough understanding the pathogenesis and etiology of protein malnutrition in CKD and ESRD patients will undoubtedly facilitate the design and development of more effective strategies to optimize protein nutrition and improve outcomes."	Nutrients	Narrative review	2017	17.25	69	10.3390/nu9030208
40	Effects of omega-3 polyunsaturated fatty acid intake in patients with chronic kidney disease: Systematic review and meta-analysis of randomized controlled trials	diet	mortality, ESRD risk	"n-3 polyunsaturated fatty acid supplementation may reduce cardiovascular mortality in patients on hemodialysis but it is uncertain whether supplementation prevents mortality or end stage kidney disease in patients with CKD. "	Clinical Nutrition	Systematic review & meta-analysis	2020	17	17	10.1016/j.clnu.2019.02.041
41	Body Mass Index in 1.2 Million Adolescents and Risk for End-Stage Renal Disease	obesity/BMI	ESRD risk	"Overweight and obesity in adolescents were associated with significantly increased risk for all-cause treated ESRD during a 25-year period. Elevated BMI constitutes a substantial risk factor for diabetic and nondiabetic ESRD."	Archives of internal medicine	Clinical research	2012	16.7778	151	10.1001/2013.jamainternmed.85
42	Dietary Protein Sources and Risk for Incident Chronic Kidney Disease: Results From the Atherosclerosis Risk in Communities (ARIC) Study	diet	CKD risk, CKD progression	"There were varied associations of specific dietary protein sources with risk of incident CKD; with red and processed meat being adversely associated with CKD risk; and nuts, low-fat dairy products, and legumes being protective against the development of CKD."	Journal of Renal Nutrition	Clinical research	2017	16.75	67	10.1053/j.jrn.2016.11.004
43	Association between dietary patterns, cadmium intake and chronic kidney disease among adults	diet	CKD risk	"Traditional southern dietary pattern is positively associated, and modern dietary pattern is inversely associated, with CKD among Chinese adults. However, these associations can be partly attributed to cadmium contamination in parts of the food supply."	Clinical Nutrition	Clinical research	2018	16.3333	49	10.1016/j.clnu.2016.12.025
44	DASH (Dietary Approaches to Stop Hypertension) Diet and Risk of Subsequent Kidney Disease	diet	eGFR	"Consuming a DASH-style diet was associated with lower risk for kidney disease independent of demographic characteristics, established kidney risk factors, and baseline kidney function. Healthful dietary patterns such as the DASH diet may be beneficial for kidney disease prevention."	American Journal of Kidney Diseases	Clinical research	2016	16	80	10.1053/j.ajkd.2016.05.019
45	Obesity and kidney disease: from population to basic science and the search for new therapeutic targets	obesity	CKD progression	"There is a tremendous amount of residual risk for the progression of kidney disease in individuals with obesity and diabetes."	Kidney International	Narrative review	2017	16	64	10.1016/j.kint.2016.12.034
46	Healthy Dietary Patterns and Incidence of CKD A Meta-Analysis of Cohort Studies	diet	CKD risk, albuminuria, eGFR	"A healthy dietary pattern may prevent CKD and albuminuria."	Clinical Journal of the American Society of Nephrology	Systematic review & meta-analysis	2019	16	32	10.2215/CJN.00530119
47	Adequacy of Plant-Based Proteins in Chronic Kidney Disease	diet	CKD progression, complications	"Plant-based proteins, when consumed in a varied diet, are not only nutritionally adequate but have pleiotropic effects which may favor their use in CKD patients."	Journal of Renal Nutrition	Narrative review	2019	16	32	10.1053/j.jrn.2018.06.006
48	Diet posttranslationally modifies the mouse gut microbial proteome to modulate renal function	diet	CKD progression	"A high sulfur amino acid-containing diet resulted in posttranslationally modified microbial tryptophanase activity which reduced uremic toxin-producing activity and ameliorated progression to CKD in the mice."	Science	Basic research	2020	16	16	10.1126/science.abb3763
49	Association of Dietary Patterns With Albuminuria and Kidney Function Decline in Older White Women: A Subgroup Analysis From the Nurses' Health Study	diet	microalbuminuria, eGFR	"A Western dietary pattern is associated with a significantly increased odds of microalbuminuria and rapid kidney function decrease, whereas a DASH-style dietary pattern may be protective against rapid eGFR decline. "	American Journal of Kidney Diseases	Clinical research	2011	15.8	158	10.1053/j.ajkd.2010.09.027
50	Effects of weight loss on renal function in obese CKD patients: a systematic review	obesity/BMI	GFR, proteinuria or albuminuria	"In obese patients with altered renal function, weight loss, particularly if achieved by surgical interventions, improves proteinuria, albuminuria and normalizes GFR."	Nephrology Dialysis Transplantation	Systematic review	2013	15.625	125	10.1093/ndt/gft302
51	Dietary protein intake and chronic kidney disease	diet	CKD risk, progression	"A balanced and individualized dietary approach based on low-protein diet should be elaborated with periodic dietitian counseling and surveillance to optimize management of CKD, to assure adequate protein and energy intake, and to avoid or correct protein-energy wasting."	Current Opinion in Clinical Nutrition and Metabolic care	Narrative review	2017	15.5	62	10.1097/MCO.0000000000000342
52	High Dietary Acid Load Predicts ESRD among Adults with CKD	diet	ESRD risk	"High dietary acid load in persons with CKD is independently associated with increased risk of ESRD."	Journal of the American Society of Nephrology	Clinical research	2015	15.3333	92	10.1681/ASN.2014040332
53	Low protein diets for non-diabetic adults with chronic kidney disease	diet	CKD progression,delaying the need for commencing dialysis treatment in non-diabetic adults	"Very low protein diets probably reduce the number of people with CKD 4 or 5, who progress to ESRD. Low protein diets may make little difference to the number of people who progress to ESKD."	Cochrane Database of Systematic Reviews	Systematic review & meta-analysis	2018	15.3333	46	10.1002/14651858.CD001892.pub4
54	Moderate dietary sodium restriction added to angiotensin converting enzyme inhibition compared with dual blockade in lowering proteinuria and blood pressure: randomised controlled trial	diet	proteinuria, blood pressure	"Dietary sodium restriction to a level recommended in guidelines was more effective than dual blockade for reduction of proteinuria and blood pressure in non-diabetic nephropathy. "	BMJ-British Medical Journal	Clinical research	2011	15.2	152	10.1136/bmj.d4366
55	Dietary Antioxidant Supplements and Uric Acid in Chronic Kidney Disease: A Review	diet	oxidative stress	"The daily intake of antioxidant supplements might act synergistically and ameliorate the deleterious effects of oxidative stress and hyperuricemia."	Nutrients	Narrative review	2019	15	30	10.3390/nu11081911
56	Efficacy and safety of intradialytic exercise in haemodialysis patients: a systematic review and meta-analysis	exercise	haemodialysis adequacy, exercise capacity, depression, quality of life, adverse events, Hb, Alb, cholesterol and phosphorus, blood pressure, 6 min walk distance	"Intradialytic exercise resulted in benefits in terms of improving haemodialysis adequacy, exercise capacity, depression and quality of life for haemodialysis."	BMJ OPEN	Systematic review & meta-analysis	2019	15	30	10.1136/bmjopen-2017-020633
57	Fruit and Vegetable Intake and Mortality in Adults undergoing Maintenance Hemodialysis	diet	mortality in hemodialysis	"Fruit and vegetable intake in the hemodialysis population is low and a higher consumption is associated with lower all-cause and noncardiovascular death."	Clinical Journal of the American Society of Nephrology	Clinical research	2019	15	30	10.2215/CJN.08580718
58	Obesity and Kidney Disease: Potential Mechanisms	obesity/BMI	CKD risk, CKD progression	"Obesity mediates diabetes and hypertension, and is a preventable risk factor for chronic kidney disease. "	Seminars in Nephrology	Narrative review	2013	14.875	119	10.1016/j.semnephrol.2012.12.006
59	AMPK Mediates the Initiation of Kidney Disease Induced by a High-Fat Diet	diet	pathophysiology of kidney disease	"The energy sensor AMPK mediates the early renal effects of a high-fat diet."	Journal of the American Society of Nephrology	Basic research	2011	14.8	148	10.1681/ASN.2011010026
60	Exercise in Individuals With CKD	exercise	renal function, CKD progression, cardiovascular risk	"CKD patients should be advised to increase their physical activity when possible and be referred to physical therapy or cardiac rehabilitation programs when appropriate."	American Journal of Kidney Diseases	Narrative review	2012	14.7778	133	10.1053/j.ajkd.2011.10.008
61	Cigarette smoking and chronic kidney disease in the general population: a systematic review and meta-analysis of prospective cohort studies	smoking	CKD risk	"Cigarette smoking is an independent risk factor for incident CKD."	Nephrology Dialysis Transplantation	Systematic review & meta-analysis	2017	14.5	58	10.1093/ndt/gfw452
62	Vegetable-Based Diets for Chronic Kidney Disease? It Is Time to Reconsider	diet	CKD progression,complications, mortality	"Intake of fruit and vegetables is able to neutralize the acidosis and its deleterious consequences in CKD patients."	Nutrients	Narrative review	2019	14.5	29	10.3390/nu11061263
63	Mediterranean diet as the diet of choice for patients with chronic kidney disease	diet	Mediterranean diet impacts on CKD patients	"Adhering to an Mediterranean diet can reduce renal function decline and improve survival in CKD patients."	Nephrology Dialysis Transplantation	Narrative review	2018	14.3333	43	10.1093/ndt/gfx085
64	Physical inactivity: a risk factor and target for intervention in renal care	physical activity	mortality, glucose tolerance, renal function, quality of life, etc	"It is valuable to integrate physical activity into renal care."	Nature Reviews Nephrology	Narrative review	2017	14.25	57	10.1038/nrneph.2016.187
65	The association of physical function and physical activity with all-cause mortality and adverse clinical outcomes in nondialysis chronic kidney disease: a systematic review	physical activity	all-cause and cardiovascular mortality, renal function, prevalence of frailty and sarcopenia, and graft survival in transplant recipients	"In nondialysis CKD, survival rates correlate with greater physical activity and physical function levels. "	Therapeutic Advances in Chronic Disease	Systematic review	2018	14	42	10.1177/2040622318785575
66	Consumption of fruits and vegetables and cardiovascular mortality in renal transplant recipients: a prospective cohort study	diet	cardiovascular mortality in renal transplant recipients	"In renal transplant recipients, a relatively higher vegetable consumption is independently and strongly associated with lower cardiovascular mortality. A relatively higher fruit consumption is also associated with lower cardiovascular mortality."	Nephrology Dialysis Transplantation	Clinical research	2020	14	14	10.1093/ndt/gfy248
67	High-protein diet with renal hyperfiltration is associated with rapid decline rate of renal function: a community-based prospective cohort study	diet	renal function	"A high-protein diet increases the risk of renal hyperfiltration and a rapid renal function decline in the general population."	Nephrology Dialysis Transplantation	Clinical research	2020	14	14	10.1093/ndt/gfz115
68	Dietary and Fluid Restrictions in CKD: A Thematic Synthesis of Patient Views From Qualitative Studies	diet/fluid restriction	patients' perspectives of dietary and fluid management in CKD	Dietary and fluid restrictions are disorienting and an intense burden for patients with CKD.	American Journal of Kidney Diseases	Systematic review	2015	13.8333	83	10.1053/j.ajkd.2014.09.012
69	Healthy Lifestyle and Risk of Kidney Disease Progression, Atherosclerotic Events, and Death in CKD: Findings From the Chronic Renal Insufficiency Cohort (CRIC) Study	healthy lifestyle(physical activity, BMI, nonsmoking, diet)	CKD progression, atherosclerotic events, all-cause mortality	"Regular physical activity, nonsmoking, and BMI≥25kg/m(2) were associated with lower risk of adverse outcomes in this cohort of individuals with CKD."	American Journal of Kidney Diseases	Clinical research	2015	13.6667	82	10.1053/j.ajkd.2014.09.016
70	Waist Circumference, Body Mass Index, and ESRD in the REGARDS (Reasons for Geographic and Racial Differences in Stroke) Study	obesity/BMI	ESRD risk	"In older adults, no significant association is noted between increased waist circumference and ESRD risk after adjustment for obesity-related comorbid conditions, eGFR, and albumin-creatinine ratio."	American Journal of Kidney Diseases	Clinical research	2016	13.4	67	10.1053/j.ajkd.2015.05.023
71	Recipient obesity and outcomes after kidney transplantation: a systematic review and meta-analysis	obesity/BMI	mortality, death-censored graft loss, delayed graft function	"Despite having a much higher likelihood of delayed graft function, obese transplant recipients have only a slightly increased risk of graft loss and experience similar survival to recipients with normal BMI."	Nephrology Dialysis Transplantation	Systematic review & meta-analysis	2015	13.3333	80	10.1093/ndt/gfv214
72	Metabolic Effects of Diet and Exercise in Patients with Moderate to Severe CKD: A Randomized Clinical Trial	diet/exercise	metabolism	"Healthy lifestyle interventions is a nonpharmacologic strategy to improve markers of metabolic health in CKD patients. "	Journal of the American Society of Nephrology	Clinical research	2018	13.3333	40	10.1681/ASN.2017010020
73	Metabolically Healthy Obesity and Risk of Incident CKD	obesity/BMI	CKD risk	"Metabolically healthy obesity phenotype was not associated with higher risk of incident CKD."	Clinical Journal of the American Society of Nephrology	Clinical research	2015	13.1667	79	10.2215/CJN.08980914
74	Pilot study of dietary phosphorus restriction and phosphorus binders to target fibroblast growth factor 23 in patients with chronic kidney disease	diet	FGF23, parathyroid hormone, serum phosphate and calcium, 24-h urinary phosphate and calcium excretion	"Dietary phosphorus restriction and lanthanum lowered urinary phosphate excretion."	Nephrology Dialysis Transplantation	Clinical research	2011	13.1	131	10.1093/ndt/gfq419
75	Food Restriction Ameliorates the Development of Polycystic Kidney Disease	diet	polycystic kidney disease progression	"Dietary interventions such as food restriction, or treatment that mimics the effects of such interventions, may be potential and novel preventive and therapeutic options for patients with autosomal dominant polycystic kidney disease."	Journal of the American Society of Nephrology	Basic research	2016	13	65	10.1681/ASN.2015020132
76	Interdialytic Weight Gain: Trends, Predictors, and Associated Outcomes in the International Dialysis Outcomes and Practice Patterns Study (DOPPS)	obesity/BMI	mortality, hospitalization risk	"Focusing quality improvement strategies on reducing occurrences of high interdialytic weight gain may improve outcomes in hemodialysis patients."	American Journal of Kidney Diseases	Clinical research	2017	13	52	10.1053/j.ajkd.2016.08.030
77	Obesity, Metabolic Abnormality, and Progression of CKD	obesity/BMI	CKD progression	"Both metabolic abnormality and obesity are associated with a significantly increased risk for CKD progression. Obese patients without metabolic abnormality also have an elevated risk for CKD progression."	American Journal of Kidney Diseases	Clinical research	2018	13	39	10.1053/j.ajkd.2018.02.362
78	A Prospective Study of Dietary Meat Intake and Risk of Incident Chronic Kidney Disease	diet	CKD risk	"Higher consumption of total red meat and processed meat was associated with increased risk of incident CKD. Furthermore, substitution of total red and processed meat in the diet with other sources of dietary protein was associated with lower CKD risk. "	Journal of Renal Nutrition	Clinical research	2020	13	13	10.1053/j.jrn.2019.06.008
79	Alcohol Consumption and Incident Kidney Disease: Results From the Atherosclerosis Risk in Communities Study	alcohol	CKD risk	"Consuming a low or moderate amount of alcohol may lower the risk of developing CKD. "	Journal of Renal Nutrition	Clinical research	2020	13	13	10.1053/j.jrn.2019.01.011
80	The Western-style diet: a major risk factor for impaired kidney function and chronic kidney disease	diet	metabolic complications, cardiovascular risk	"This review addresses recent progress in the understanding of the association of the Western-style diet with the induction of dyslipidemia, oxidative stress, inflammation, and disturbances of corticosteroid regulation in the development of CKD."	American Journal of Physiology-Renal Physiology	Narrative review	2011	12.8	128	10.1152/ajprenal.00068.2011
81	Dietary magnesium supplementation prevents and reverses vascular and soft tissue calcifications in uremic rats	diet	vascular calcification, mortality	"Increasing dietary magnesium reduced both vascular calcification and mortality in uremic rats."	Kidney International	Basic research	2017	12.75	51	10.1016/j.kint.2017.04.011
82	The gut-kidney axis in IgA nephropathy: role of microbiota and diet on genetic predisposition	diet	IgA nephropathy progression	"The gut-kidney axis modulated by microbiota and diet is a promising target for focused treatment of IgA nephropathy in genetically predisposed patients at risk of progression."	Pediatric Nephrology	Narrative review	2018	12.6667	38	10.1007/s00467-017-3652-1
83	Dietary Patterns and Risk of Death and Progression to ESRD in Individuals With CKD: A Cohort Study	diet	mortality, ESRD risk	"A Southern dietary pattern rich in processed and fried foods was associated independently with mortality in persons with CKD. In contrast, a diet rich in fruits and vegetables appeared to be protective."	American Journal of Kidney Diseases	Clinical research	2014	12.5714	88	10.1053/j.ajkd.2014.02.013
84	Effects of Obesity on Kidney Transplantation Outcomes: A Systematic Review and Meta-Analysis	obesity/BMI	delayed graft function, acute rejection, graft or patient survival at 1 or 5 years after transplantation, or death by cardiovascular disease	"Obese patients have increased risk for delayed graft function. For the obese transplanted patient, the graft and patient survival is the same as that of the nonobese patient. "	Transplantation	Systematic review & meta-analysis	2014	12.5714	88	10.1097/TP.0000000000000028
85	Comorbidity associated with obesity in a large population: The APNA study	obesity/BMI	CKD risk	"Overweight and obesity are associated with kidney failure."	Obesity Research & Clinical Practice	Clinical research	2015	12.5	75	10.1016/j.orcp.2015.04.003
86	Altered dietary salt intake for people with chronic kidney disease	diet	blood pressure, albuminuria	"Salt reduction in people with CKD reduced blood pressure considerably and consistently reduced proteinuria. "	Cochrane Database of Systematic Reviews	Systematic review & meta-analysis	2015	12.5	75	10.1002/14651858.CD010070.pub2
87	Vegetarian diets and chronic kidney disease	diet	CKD prevalence and progression	"Plant-based diets should be included as part of the clinical recommendations for both the prevention and management of CKD."	Nephrology Dialysis Transplantation	Narrative review	2019	12.5	25	10.1093/ndt/gfy164
88	Barriers to exercise participation among dialysis patients	exercise	patient barriers to physical activity	"Dialysis patients are interested in physical activity. A number of barriers to physical activity were identified in dialysis patients."	Nephrology Dialysis Transplantation	Clinical research	2012	12.4444	112	10.1093/ndt/gfr404
89	Obesity in CKD-What Should Nephrologists Know?	obesity/BMI	management of obese CKD patients, CKD incidence and progression, renal function	"Obesity increases the risk for CKD and its progression to ESRD. Paradoxically, even morbid obesity associates with better outcomes in studies of ESRD patients on maintenance dialysis.Studies examining the effects of obesity on kidney disease progression and other clinical outcomes along with weight management strategies are much needed in this orphan area of research."	Journal of the American Society of Nephrology	Narrative review	2013	12.375	99	10.1681/ASN.2013040330
90	Eating During Hemodialysis Treatment: A Consensus Statement From the International Society of Renal Nutrition and Metabolism	diet	nutritional status, quality of life, clinical outcomes during hemodialysis	"Nutrition during dialysis should be considered as a part of the standard-of-care practice for hemodynamically stable patients who have no contraindications and no history of intolerance to consuming food during treatment."	Journal of Renal Nutrition	Narrative review	2018	12.3333	37	10.1053/j.jrn.2017.10.003
91	Hydration and Chronic Kidney Disease Progression: A Critical Review of the Evidence	hydration	CKD progression	"Increasing water intake appears to have a beneficial effect on renal function "	American Journal of Nephrology	Narrative review	2016	12.2	61	10.1159/000445959
92	Association between Water Intake, Chronic Kidney Disease, and Cardiovascular Disease: A Cross-Sectional Analysis of NHANES Data	water intake	CKD risk	"Higher total water intake, particularly plain water, has a potentially protective effect on the kidney."	American Journal of Nephrology	Clinical research	2013	12.125	97	10.1159/000350377
93	Dietary vitamin K and therapeutic warfarin alter the susceptibility to vascular calcification in experimental chronic kidney disease	diet	vascular calcification	"Vitamin K has an important role in modifying mechanisms linked to the susceptibility of arteries to calcify in an experimental model of CKD. "	Kidney International	Basic research	2013	12	96	10.1038/ki.2012.477
94	Management of Hypertension in CKD: Beyond the Guidelines	diet	blood pressure	"Dietary salt restriction and appropriate diuretic therapy make up the mainstay of hypertension treatment in patients with CKD. "	Advances in Chronic Kidney Disease	Narrative review	2015	12	72	10.1053/j.ackd.2014.12.001
95	Inflammation Modifies the Paradoxical Association between Body Mass Index and Mortality in Hemodialysis Patients	obesity/BMI	all-cause mortality	"No protective effect was associated with higher BMI quintiles in noninflamed patients. Higher BMI associated with lower all-cause mortality risk in inflamed hemodialysis patients.The all-cause mortality risk in noninflamed patients was higher only in the lowest BMI quintile. "	Journal of the American Society of Nephrology	Clinical research	2016	12	60	10.1681/ASN.2015030252
96	Association of Body Mass Index with Clinical Outcomes in Non-Dialysis-Dependent Chronic Kidney Disease: A Systematic Review and Meta-Analysis	obesity/BMI	mortality, CKD progression	"A differential association between obesity classes I-III and mortality compared to the general population was found among the group of patients with stage 3-5 CKD."	Cardiorenal Medicine	Systematic review & meta-analysis	2016	12	60	10.1159/000437277
97	The association between dietary energy intake and the risk of mortality in maintenance haemodialysis patients: a multi-centre prospective cohort study	diet	all-cause mortality and CVD mortality	"There was a U-shaped association between dietary energy intake and all-cause or cardiovascular disease mortality."	British Journal of Nutrition	Clinical research	2020	12	12	10.1017/S0007114519002861
98	Effect of Exercise Training on Estimated GFR, Vascular Health, and Cardiorespiratory Fitness in Patients With CKD: A Pilot Randomized Controlled Trial	exercise	renal function, indexes of cardiovascular risk	"The effect of a 1-year exercise intervention on progression of kidney disease is inconclusive. A larger study with longer follow-up may be necessary."	American Journal of Kidney Diseases	Clinical research	2015	11.8333	71	10.1053/j.ajkd.2014.07.015
99	Fluid and nutrient intake and risk of chronic kidney disease	diet/fluid	CKD risk	"Higher daily fluid intakes (at least 3 L) and certain nutrients may reduce the likelihood of having CKD."	Nephrology	Clinical research	2011	11.8	118	10.1111/j.1440-1797.2010.01415.x
100	The Associations of Plant Protein Intake With All-Cause Mortality in CKD	diet	all-cause mortality	"A diet with a higher proportion of protein from plant sources is associated with lower mortality in those with eGFR<60mL/min/1.73m(2)."	American Journal of Kidney Diseases	Clinical research	2016	11.8	59	10.1053/j.ajkd.2015.10.018
* Ranked by adjusted citation index **Adjusted citation index=Total cited times /（2021-Publication year）
